# Supplementary material for: New Implications of Metabolites and Free Fatty Acids in Quality Control of Crossbred Wagyu Beef during Wet Aging Cold Storage
Source: Metabolites. 2024 Jan 29;14(2):95. doi: 10.3390/metabo14020095 (PMC10890485; doi:10.3390/metabo14020095)
Supplement: Supplementary file 1 [file metabolites-14-00095-s001.zip]

Archive with 1 entries (1 files):
- metabolites-2800401-supplementary.pdf
